# Supplementary material for: Phytochemical Characterization of Cannabis sativa L. Chemotype V Reveals Three New Dihydrophenanthrenoids That Favorably Reprogram Lipid Mediator Biosynthesis in Macrophages
Source: Plants (Basel). 2022 Aug 16;11(16):2130. doi: 10.3390/plants11162130 (PMC9414986; doi:10.3390/plants11162130)
Supplement: Supplementary file 1 [file plants-11-02130-s001.zip]

Archive with 1 entries (1 files):
- plants-1846845-supplementary.pdf
